# Supplementary material for: Effects of Environmental Conditions on the Individual Architectures and Photosynthetic Performances of Three Species in Drosera
Source: Int J Mol Sci. 2023 Jun 6;24(12):9823. doi: 10.3390/ijms24129823 (PMC10298719; doi:10.3390/ijms24129823)
Supplement: Supplementary file 1 [file ijms-24-09823-s001.zip]

Archive with 1 entries (1 files):
- ijms-2392073-supplementary.pdf
